# Supplementary material for: What Are the Neural Correlates of Impaired Awareness of Social Cognition and Function in Dementia? A Systematic Review
Source: Brain Sci. 2022 Aug 26;12(9):1136. doi: 10.3390/brainsci12091136 (PMC9496823; doi:10.3390/brainsci12091136)
Supplement: Supplementary file 1 [file brainsci-12-01136-s001.zip]

Archive with 1 entries (1 files):
- brainsci-1873443-supplementary.pdf
